# Supplementary material for: The Impact of Vanilla and Lemon Aromas on Sensory Perception in Plant-Based Yogurts Measured with Static and Dynamic Methods
Source: Foods. 2022 Jul 8;11(14):2030. doi: 10.3390/foods11142030 (PMC9319920; doi:10.3390/foods11142030)
Supplement: Supplementary file 1 [file foods-11-02030-s001.zip]

Archive with 1 entries (1 files):
- foods-1792961-supplementary.pdf
